# Supplementary material for: 3D and Inkjet Printing by Colored Mie-Resonant Silicon Nanoparticles Produced by Laser Ablation in Liquid
Source: Nanomaterials (Basel). 2023 Mar 7;13(6):965. doi: 10.3390/nano13060965 (PMC10058803; doi:10.3390/nano13060965)
Supplement: Supplementary file 1 [file nanomaterials-13-00965-s001.zip]

Archive with 1 entries (1 files):
- nanomaterials-2227403-supplementary.pdf
